# Supplementary material for: A New Bioactive Compound From the Marine Sponge-Derived Streptomyces sp. SBT348 Inhibits Staphylococcal Growth and Biofilm Formation
Source: Front Microbiol. 2018 Jul 11;9:1473. doi: 10.3389/fmicb.2018.01473 (PMC6050364; doi:10.3389/fmicb.2018.01473)
Supplement: Supplementary file 2 [file Table_2.xlsx]

## Sheet: Table S2
List of upregulated genes after 3 h
Annotation	Log2foldchange	padj value	Description
rnpA	2.24212	7.34483e-12	ribonuclease P protein component
gidA	2.03998	8.65079e-19	glucose inhibited division protein A
gidB	2.47725	1.36846e-22	glucose-inhibited division protein B
SERP0006	2.56632	1.45679e-28	chromosome partioning protein ParB family
SERP0009	2.00851	3.21488e-13	conserved hypothetical protein
SERP0010	2.64307	6.12603e-12	conserved hypothetical protein
SERP0011	3.75883	1.65343e-17	transcriptional regulator putative
SERP0021	2.20622	4.9101e-10	ABC transporter ATP-binding protein
SERP0025	2.06058	2.11644e-13	major facilitator family transporter
SERP0026	3.82267	7.27217e-14	sdrF protein truncation
SERP0030	2.04477	3.05752e-05	conserved hypothetical protein
SERP0033	2.11973	1.70318e-08	cyclase putative
SERP0058	3.21641	6.0444e-25	hypothetical protein
SERP0063	2.13537	5.79584e-06	sodium:dicarboxylate symporter family protein
SERP0076	3.85375	3.71786e-09	conserved hypothetical protein
SERP0081	2.74621	1.52439e-12	hypothetical protein
SERP0082	2.37717	1.11628e-10	hypothetical protein
SERP0092	2.50559	9.14157e-15	sodium-dependent transporter putative
SERP0110	2.25382	1.0482e-09	transcriptional regulator LysR family
SERP0111	4.98202	3.50856e-24	membrane protein putative
rplY	2.1686	2.79257e-08	ribosomal protein L25
rplK	2.07362	9.35763e-08	ribosomal protein L11
rplJ	2.9651	5.59177e-62	ribosomal protein L10
rplL	2.6365	2.40009e-56	ribosomal protein L7/L12
SERP0182	4.23696	2.01302e-60	conserved hypothetical protein
SERP0207	3.88476	9.59814e-60	sdrG protein
arsC-1	2.17908	1.79233e-18	arsenate reductase
SERP0210	3.19467	6.08239e-59	arsenical pump membrane protein
arsR-1	5.16709	2.60618e-50	arsenical resistance operon repressor
SERP0223	3.88605	2.93414e-77	major facilitator family transporter
SERP0225	2.95435	1.36846e-22	IS1272-like transposase degenerate
SERP0227	2.30463	5.46691e-30	penicillin V acylase putative
SERP0279	3.60942	7.82792e-10	conserved hypothetical protein
SERP0280	3.33151	9.36075e-09	conserved hypothetical protein
SERP0284	2.46503	1.89803e-14	Na+/H+ antiporter MnhD component putative
SERP0285	3.17405	1.70392e-20	Na+/H+ antiporter MnhE component putative
SERP0286	3.14104	1.30854e-21	Na+/H+ antiporter MnhF component putative
SERP0287	3.08694	4.28091e-26	Na+/H+ antiporter MnhG component putative
SERP0308	2.76597	1.12361e-16	conserved hypothetical protein
SERP0309	2.27853	1.41335e-11	lipase/esterase putative
SERP0338	2.68932	1.87141e-15	conserved hypothetical protein
SERP0341	2.14952	2.8428e-10	ABC transporter ATP-binding protein MsbA family
SERP0349	2.19872	2.22353e-18	deoxyribodipyrimidine photolyase putative
SERP0352	3.72819	9.39478e-07	hypothetical protein
norA	2.38466	4.04837e-12	quinolone resistance protein NorA
SERP0368	2.17254	3.84723e-08	hypothetical protein
SERP0371	6.04536	4.39861e-29	exsD protein
SERP0372	5.88083	9.46535e-31	6-pyruvoyl tetrahydrobiopterin synthase putative
SERP0373	5.76534	9.78615e-77	exsB protein
SERP0413	2.23126	0.000213142	GGDEF domain protein
SERP0422	2.77598	1.47675e-15	LysM domain protein
SERP0425	2.15333	8.40956e-08	hypothetical protein
SERP0454	4.33633	2.05897e-36	hypothetical protein
SERP0456	3.10979	5.80512e-10	hypothetical protein
SERP0460	2.95737	8.62319e-57	conserved hypothetical protein
SERP0461	2.84619	1.42786e-08	glyoxalase family protein
SERP0501	3.609	1.94505e-12	hypothetical protein
SERP0502	3.44663	5.7954e-06	hypothetical protein
SERP0529	3.39675	2.30951e-17	membrane protein putative
SERP0531	3.06758	2.03194e-29	conserved hypothetical protein
mnhF	2.05979	1.48946e-05	Na+/H+ antiporter MnhF component
mnhE	2.59187	4.5256e-06	Na+/H+ antiporter MnhE component
SERP0592	2.34449	2.63405e-18	conserved hypothetical protein
SERP0600	2.21914	9.25479e-05	transposase IS200 family truncation
SERP0618	4.87786	1.4208e-18	ComK family protein
SERP0623	3.37027	7.50895e-18	hypothetical protein
SERP0628	3.22438	7.44188e-09	hypothetical protein
SERP0660	3.94782	8.32074e-22	cobalt transport family protein
SERP0661	3.63314	3.75993e-09	ABC transporter ATP-binding protein
cydA	2.95097	1.80761e-12	cytochrome d ubiquinol oxidase subunit I
SERP0674	2.34241	0.00140216	potassium uptake protein TrkA
SERP0685	2.03808	9.03878e-18	transcriptional regulator Cro/CI family
potA	2.39594	2.70847e-25	spermidine/putrescine ABC transporter ATP-binding protein
SERP0717	2.82976	1.08547e-46	conserved hypothetical protein
SERP0719	3.00057	6.35821e-33	cell wall surface anchor family protein
SERP0724	2.1146	1.80178e-06	conserved hypothetical protein
def-2	2.10312	4.6357e-59	polypeptide deformylase
fmt	2.17191	7.90225e-22	methionyl-tRNA formyltransferase
SERP0785	2.02408	7.73224e-25	protein phosphatase 2C domain protein
rpsP	3.38734	2.47849e-41	ribosomal protein S16
trmD	2.0092	3.07878e-10	tRNA (guanine-N1)-methyltransferase
rplS	3.74893	3.61728e-33	ribosomal protein L19
topA	2.41144	1.39673e-26	DNA topoisomerase I
SERP0817	2.97177	2.873e-18	gid protein
rpsO	2.00444	7.81021e-09	ribosomal protein S15
SERP0889	2.34749	1.6348e-39	DNA-binding response regulator LuxR family
rpsN-1	2.18222	1.43668e-11	ribosomal protein S14
SERP0910	3.0862	6.0644e-25	conserved hypothetical protein
trpD	4.03123	1.23124e-14	anthranilate phosphoribosyltransferase
trpC	2.26887	1.4953e-08	indole-3-glycerol phosphate synthase
trpB	2.04339	6.36772e-06	tryptophan synthase beta subunit
SERP0950	2.73435	1.06279e-22	peptide ABC transporter ATP-binding protein putative
SERP0951	2.9101	4.3151e-16	peptide ABC transporter ATP-binding protein putative
SERP0952	2.45046	1.43728e-15	peptide ABC transporter permease protein putative
SERP0953	2.37678	1.61206e-12	peptide ABC transporter permease protein putative
SERP0971	3.75337	7.92449e-08	hypothetical protein
SERP0992	2.66549	6.66783e-14	PAP2 family protein
SERP0995	3.81858	8.3175e-09	hypothetical protein
SERP1009	4.24232	7.09556e-41	membrane protein putative
ebh	4.44617	1.42003e-57	cell wall associated fibronectin-binding
SERP1031	2.05662	3.28153e-31	conserved hypothetical protein
argB	2.32249	6.67894e-10	acetylglutamate kinase
SERP1108	2.20297	5.89226e-09	comG operon protein putative
SERP1157	4.27721	3.16091e-31	comE operon protein putative
SERP1173	2.65675	1.94163e-21	transposase IS200 family
greA	2.31873	3.30649e-38	transcription elongation factor GreA
SERP1176	2.38108	1.82576e-24	peptidase U32 family
SERP1177	2.60058	3.16316e-30	peptidase U32 family
SERP1178	2.36944	4.74398e-47	O-methyltransferase family protein
SERP1225	2.60532	7.91722e-41	truncated DNA repair protein RadC
SERP1230	2.73079	5.62735e-06	membrane protein putative
rplT	2.96069	3.4397e-27	ribosomal protein L20
rpmI	2.24724	1.4274e-21	ribosomal protein L35
infC	2.36836	4.35911e-17	translation initiation factor IF-3
SERP1278	2.30518	6.28964e-17	conserved hypothetical protein
thiI	2.67511	1.96833e-48	thiamine biosynthesis protein ThiI
SERP1280	2.74791	3.78417e-43	aminotransferase class V
rpsD	2.86272	6.64027e-08	ribosomal protein S4
SERP1290	2.64418	1.91502e-32	PTS system IIBC components
SERP1314	5.38424	9.80211e-40	hypothetical protein
SERP1315	2.02211	1.19894e-13	conserved hypothetical protein TIGR00275
SERP1334	3.32034	8.37896e-14	conserved hypothetical protein
SERP1335	2.99545	5.12384e-23	conserved hypothetical protein
SERP1371	2.19044	1.30429e-09	ABC transporter permease protein
SERP1382	2.12488	4.4518e-16	conserved hypothetical protein
SERP1383	2.85969	3.48612e-25	transcriptional regulator Cro/CI family
sspA	3.61658	1.45429e-23	glutamyl endopeptidase precursor SspA
SERP1404	5.01058	1.41943e-12	hypothetical protein
SERP1432	2.12855	1.70489e-06	exonuclease
SERP1435	2.70865	3.9677e-10	RNA methyltransferase TrmA family
blaR1-1	2.16853	6.04631e-43	regulatory protein BlaR1
blaZ-1	3.36565	1.77831e-33	beta-lactamase
SERP1470	2.35208	7.65958e-22	conserved hypothetical protein
SERP1471	2.07328	1.19389e-13	conserved hypothetical protein
SERP1477	2.00699	2.22353e-18	ABC transporter ATP-binding protein
SERP1482	2.26148	3.62715e-27	cell wall surface anchor family protein
SERP1499	2.21092	1.23401e-14	conserved hypothetical protein
SERP1545	2.6791	1.98286e-16	conserved hypothetical protein
SERP1549	2.32383	1.91261e-56	death-on-curing family protein
SERP1550	2.0134	6.90583e-15	hypothetical protein
SERP1617	3.06301	2.67304e-08	hypothetical protein
SERP1654	4.15834	1.74525e-49	cell wall surface anchor family protein
SERP1655	2.84726	2.78572e-16	conserved domain protein
leuB	2.62902	7.14484e-09	3-isopropylmalate dehydrogenase
sceD	4.82208	7.26288e-69	sceD protein
SERP1703	2.72618	1.18262e-08	single-stranded DNA-binding protein family
rpmE	2.62953	4.70754e-16	ribosomal protein L31
SERP1733	2.70045	1.13275e-13	conserved hypothetical protein
SERP1748	2.57827	9.44212e-11	Dps family protein
SERP1756	3.01138	2.14545e-09	cation efflux family protein
lacR	2.08607	7.09105e-16	lactose phosphotransferase system repressor
rplM	2.29262	1.40176e-17	ribosomal protein L13
adk	2.55243	1.02803e-10	adenylate kinase
secY	2.54739	1.37733e-20	preprotein translocase SecY subunit
rpmD	2.64514	1.87391e-11	ribosomal protein L30
rpsE	2.32734	6.82497e-17	ribosomal protein S5
rplR	2.30918	5.0148e-14	ribosomal protein L18
rplF	2.26929	1.50738e-16	ribosomal protein L6
rpsH	2.3072	1.53022e-15	ribosomal protein S8
rpsN-2	2.37051	2.06301e-15	ribosomal protein S14
rplE	2.14391	1.88806e-11	ribosomal protein L5
rplX	2.1437	7.00422e-08	ribosomal protein L24
rplN	2.12996	2.58753e-11	ribosomal protein L14
rpsC	2.07256	7.31512e-11	ribosomal protein S3
rplB	2.33119	3.16297e-24	ribosomal protein L2
SERP1846	4.46049	1.13382e-10	transcriptional regulator MarR family
SERP1847	3.54252	1.64782e-69	drug transporter putative
SERP1880	2.38188	1.27742e-14	secretory antigen precursor SsaA
SERP1884	2.7831	8.1531e-14	secretory antigen precursor SsaA putative
sugE-1	3.30446	4.62193e-09	sugE protein
sugE-2	4.02854	9.36153e-10	sugE protein
SERP1888	2.97824	1.23357e-06	D-isomer specific 2-hydroxyacid dehydrogenase family protein
SERP1906	2.90934	1.77401e-20	conserved hypothetical protein
SERP1914	2.57695	4.29899e-20	Na+/H+ antiporter putative
SERP1918	2.17225	5.929e-10	amidohydrolase family protein
SERP1921	3.23437	1.79857e-09	hypothetical protein
SERP1944	3.06231	6.28109e-32	drug resistance transporter EmrB/QacA family
SERP1945	2.54601	3.43732e-34	drug transporter putative
tcaB	2.02055	5.58272e-07	tcaB protein
tcaA	2.51849	5.74317e-47	tcaA protein
SERP1952	2.54389	7.8992e-23	ABC transporter permease protein
SERP1972	3.13707	2.34323e-33	transcriptional regulator AraC family
SERP1975	3.37021	4.1627e-20	hypothetical protein
gltT	2.32087	1.9085e-09	proton/sodium-glutamate symport protein
SERP1978	2.54679	2.9978e-10	nitroreductase family protein
SERP1996	2.01723	4.70647e-05	acetyltransferase GNAT family
SERP2006	2.75152	0.000149862	conserved hypothetical protein
SERP2008	2.3702	2.35264e-12	cation efflux family protein
SERP2009	2.33925	4.1866e-18	conserved hypothetical protein
SERP2018	2.13333	2.91739e-21	membrane protein putative
SERP2021	2.19547	7.14984e-09	membrane protein putative
SERP2034	3.38991	3.46053e-17	amino acid permease family protein
SERP2039	3.2022	2.5907e-10	conserved domain protein truncation
SERP2050	4.96839	3.2655e-15	conserved hypothetical protein
SERP2054	2.52566	1.06004e-23	glycosyl transferase group 1 family protein
SERP2083	2.09325	8.97161e-41	glyoxalase family protein
SERP2098	3.31505	2.18077e-39	hypothetical protein
SERP2108	2.15417	7.86735e-12	hypothetical protein
SERP2120	3.53958	1.78444e-57	secretory antigen precursor SsaA-related protein
SERP2136	2.56111	3.57129e-17	secretory antigen precursor SsaA
SERP2179	2.95305	2.46713e-22	choline/carnitine/betaine transporter
SERP2201	3.77568	6.54046e-57	sodium:solute symporter family protein
SERP2214	4.17964	1.7494e-40	hypothetical protein
SERP2223	4.22881	7.3854e-25	hypothetical protein
SERP2226	2.36683	3.7538e-12	hypothetical protein
SERP2230	5.71823	2.13424e-55	hypothetical protein
SERP2232	3.04321	3.13875e-09	major facilitator superfamily protein
SERP2238	2.46731	6.45811e-06	hypothetical protein
SERP2248	2.01014	3.02286e-05	hypothetical protein
sepA	2.3264	4.48943e-17	extracellular elastase precursor
SERP2272	2.65591	5.30334e-18	peptide methionine sulfoxide reductase putative
SERP2276	2.23247	1.9647e-31	secA family protein
SERP2289	3.80914	1.59389e-28	transporter putative
SERP2290	2.54438	6.64156e-08	hypothetical protein
SERP2299	2.62123	2.47242e-16	N-acetyltransferase family protein
hisH	2.54884	6.82473e-14	amidotransferase HisH
hisB	3.44656	1.6231e-17	imidazoleglycerol-phosphate dehydratase
hisD	2.6795	3.22724e-18	histidinol dehydrogenase
hisG	2.82027	5.57673e-10	ATP phosphoribosyltransferase
SERP2307	3.79901	7.19147e-10	conserved hypothetical protein
SERP2308	2.29234	7.41123e-12	conserved hypothetical protein
SERP2322	2.84732	2.44374e-17	hypothetical protein
SERP2337	2.93646	5.05555e-42	4-phosphopantetheinyl transferase family protein
SERP2338	2.41219	9.72426e-67	peptide synthetase
SERP2339	3.81626	1.66237e-34	drug transporter putative
SERP2340	3.57006	1.39119e-40	drug resistance transporter EmrB/QacA family
SERP2342	4.04505	3.06301e-32	drug transporter putative
fosB	2.03202	4.12901e-09	fosfomycin resistance protein
SERP2354	2.90734	1.37015e-14	tributyrin esterase EstA putative
SERP2364	2.64888	1.22719e-16	peptidase M20/M25/M40 family
SERP2367	2.98999	4.59484e-69	transporter putative
SERP2368	2.95126	1.32168e-09	peptide ABC transporter ATP-binding protein
SERP2371	2.01319	1.95494e-11	peptide ABC transporter permease protein putative
SERP2373	2.60135	7.12154e-19	conserved hypothetical protein
SERP2374	2.03209	1.23124e-14	conserved hypothetical protein
SERP2375	2.62853	3.48967e-18	diaminopimelate epimerase family protein
SERP2403	2.95067	3.45061e-11	conserved domain protein
arsD	2.71718	8.85717e-29	arsenical resistance operon trans-acting repressor
arsA	3.37161	7.54545e-69	arsenical pump-driving ATPase
arsR-2	2.9243	3.84548e-38	arsenical resistance operon repressor
arsB	2.81251	1.28016e-24	arsenical pump membrane protein
arsC-2	2.21135	9.01646e-16	arsenate reductase
SERP2432	2.11191	2.64993e-12	conserved hypothetical protein
SERP2433	4.78887	9.5137e-32	conserved hypothetical protein
SERP2435	4.97986	7.80108e-58	metallo-beta-lactamase family protein
SERP2467	2.65318	3.70182e-07	conserved hypothetical protein
SERP2484	2.49963	2.95432e-32	conserved hypothetical protein
kdpC	3.98679	2.18704e-17	K+-transporting ATPase C subunit
kdpB	4.38393	1.98898e-22	K+-transporting ATPase B subunit
kdpA	4.6771	3.4324e-37	K+-transporting ATPase A subunit
SERP2491	2.70226	5.86541e-15	membrane protein putative
SERP2492	3.42981	5.11695e-11	hypothetical protein
SERP2496	2.63033	6.60117e-27	conserved hypothetical protein
SERP2498	2.89343	1.51886e-13	cassette chromosome recombinase A
SERP2499	2.72686	3.21891e-17	cassette chromosome recombinase B
SERP2513	3.3747	1.0051e-49	conserved hypothetical protein
SERP2514	3.7907	1.61089e-14	conserved hypothetical protein
SERP2515	4.01722	1.59474e-18	rhodanese-like domain protein
SERP2547	3.26876	4.12551e-16	YjeF-related protein
SERP0006	3.80093	5.10252e-28	hypothetical protein
SERP0010	2.69683	5.67432e-35	transcriptional regulator putative
SERP0014	2.02646	7.09443e-09	hypothetical protein
SERP0025	4.54504	2.58435e-15	hypothetical protein
cds2516	2.14966	8.09311e-06	universal stress protein family
cds2517	2.55361	1.32833e-08	sulfate permease family protein
List of downregulated genes after 3h
Annotation	Log2foldchange	padj value	Description
SERP0057	-2.53228	5.5072e-26	conserved hypothetical protein
SERP0073	-2.40562	3.56813e-18	conserved hypothetical protein
SERP0074	-2.43615	3.06915e-18	hypothetical protein
SERP0083	-4.4801	5.67418e-33	phenol soluble modulin alpha
nuoF	-2.85046	1.01556e-26	NADH dehydrogenase I F subunit
SERP0096	-2.6611	5.90495e-11	hypothetical protein
SERP0115	-2.824	1.66945e-70	conserved hypothetical protein TIGR00103
rrsA	-2.91962	6.68923e-06	16S ribosomal RNA
rrlA	-2.96883	1.02179e-07	23S ribosomal RNA
glmU	-2.17568	3.87643e-44	UDP-N-acetylglucosamine pyrophosphorylase
prsA	-2.25781	1.40158e-57	ribose-phosphate pyrophosphokinase
cysK	-2.51758	1.47372e-38	cysteine synthase
rrfG	-2.34758	9.40606e-06	1 ribosomal RNA
rrsB	-2.92585	7.29525e-06	16S ribosomal RNA
rrlB	-2.96601	1.23305e-07	23S ribosomal RNA
rrfB	-2.76479	6.8789e-07	5S ribosomal RNA
rrsC	-2.92517	7.24853e-06	16S ribosomal RNA
rrlC	-2.96601	1.23305e-07	23S ribosomal RNA
ctsR	-2.5318	8.23858e-32	transcriptional regulator CtsR
cysE	-3.46031	1.64065e-52	serine acetyltransferase
cysS	-2.72663	4.95158e-54	cysteinyl-tRNA synthetase
SERP0171	-2.19413	1.55637e-15	conserved hypothetical protein
SERP0172	-2.18598	7.09105e-16	RNA methyltransferase TrmH family group 3
ilvE	-2.56097	6.43174e-11	branched-chain amino acid aminotransferase
SERP0235	-2.05912	1.55363e-08	conserved hypothetical protein
SERP0250	-2.46171	3.96829e-40	acetyltransferase GNAT family
SERP0257	-2.93282	7.3318e-24	alcohol dehydrogenase zinc-containing
SERP0259	-2.0586	4.83283e-10	hypothetical protein
SERP0270	-2.32129	4.3808e-13	conserved hypothetical protein
SERP0288	-4.21349	1.65681e-43	hypothetical protein
SERP0289	-2.36814	5.45509e-42	Na+/H+ antiporter putative
sitC	-4.78308	9.5524e-125	ABC transporter substrate-binding protein
sitB	-5.16524	9.22477e-54	ABC transporter permease protein
sitA	-5.47187	8.48773e-89	ABC transporter ATP-binding protein
SERP0325	-2.56607	1.0164e-22	flavohemoprotein putative
SERP0332	-2.26248	5.31647e-14	lipoprotein putative
SERP0357	-2.34593	1.07251e-28	transcriptional regulator DeoR family
fruK	-2.00695	7.77082e-11	1-phosphofructokinase
saeS	-2.82792	2.30947e-38	sensor histidine kinase SaeS
saeR	-2.84552	6.18755e-38	DNA-binding response regulator SaeR
SERP0366	-2.94881	1.34286e-48	conserved hypothetical protein
SERP0367	-4.16791	1.02351e-48	lipoprotein putative
SERP0381	-2.48363	3.02996e-14	hypothetical protein
SERP0385	-2.47956	8.85489e-32	ABC transporter ATP-binding protein
SERP0386	-2.05871	5.58904e-34	ABC transporter permease protein
SERP0393	-2.9737	1.729e-11	hypothetical protein
SERP0419	-2.4016	2.41377e-09	ribosomal subunit interface protein
prfB	-2.58438	5.21709e-23	peptide chain release factor 2
hprK	-2.30832	3.4324e-37	HPr kinase/phosphatase
lgt	-2.10911	7.11612e-33	prolipoprotein diacylglyceryl transferase
pgk	-2.03985	3.02239e-17	phosphoglycerate kinase
tpiA	-2.28121	2.55531e-15	triosephosphate isomerase
SERP0466	-2.13106	8.16856e-05	cold shock protein CSD family
SERP0478	-3.35342	3.22724e-18	IS1272-like transposase degenerate
SERP0479	-3.40409	1.70392e-20	truncated IS1272-like transposase
SERP0484	-2.6919	1.75504e-25	conserved hypothetical protein
gcvH	-2.41912	2.28517e-23	glycine cleavage system H protein
SERP0486	-3.03218	1.50465e-32	hypothetical protein
SERP0503	-3.18824	2.80757e-18	conserved hypothetical protein
pgi	-3.48221	1.37967e-49	glucose-6-phosphate isomerase
SERP0556	-2.10193	4.38957e-07	fumarylacetoacetate hydrolase family protein
SERP0557	-2.06858	4.18093e-11	conserved hypothetical protein
SERP0560	-2.11214	8.55888e-21	coenzyme A disulfide reductase
SERP0561	-2.29825	1.84629e-41	hydrolase haloacid dehalogenase-like family
SERP0562	-2.10489	3.48085e-09	conserved hypothetical protein
SERP0566	-2.03216	9.45104e-08	conserved hypothetical protein
fabH	-2.12601	4.24606e-10	3-oxoacyl-(acyl-carrier-protein) synthase III
oppB	-2.52312	4.60389e-31	oligopeptide ABC transporter permease protein
SERP0582	-2.16692	6.66306e-26	protozoan/cyanobacterial globin family protein
SERP0585	-2.38107	5.3209e-46	conserved hypothetical protein
SERP0603	-3.18986	3.56199e-114	conserved hypothetical protein
SERP0617	-3.12837	1.61139e-15	conserved hypothetical protein
folD	-2.56924	3.02431e-88	methylenetetrahydrofolate dehydrogenase/methenyltetrahydrofolate cyclohydrolase
purE	-4.14954	5.4398e-70	phosphoribosylaminoimidazole carboxylase catalytic subunit
purK	-3.98265	4.2089e-85	phosphoribosylaminoimidazole carboxylase ATPase subunit
purC	-4.42265	2.60933e-60	phosphoribosylaminoimidazole-succinocarboxamide synthase
purS	-4.53924	7.95365e-95	phosphoribosylformylglycinamidine synthase PurS protein
purQ	-4.59725	2.89723e-78	phosphoribosylformylglycinamidine synthase I
purL	-4.20424	6.08896e-107	phosphoribosylformylglycinamidine synthase II
purF	-4.21813	3.25286e-136	amidophosphoribosyltransferase
purM	-4.34767	2.29656e-69	phosphoribosylformylglycinamidine cyclo-ligase
purN	-3.88458	2.35677e-80	phosphoribosylglycinamide formyltransferase
purH	-3.73194	6.33491e-113	phosphoribosylaminoimidazolecarboxamide formyltransferase/IMP cyclohydrolase
purD	-2.6846	2.00242e-23	phosphoribosylamine--glycine ligase
ptsH	-2.43236	5.81465e-70	phosphocarrier protein HPr
SERP0677	-2.14674	2.25735e-30	conserved hypothetical protein
def	-2.1348	2.12558e-24	peptide deformylase
pdhA	-3.12903	1.06234e-26	pyruvate dehydrogenase complex E1 component alpha subunit;
pdhB	-3.34692	7.02203e-40	pyruvate dehydrogenase complex E1 component beta subunit
pdhC	-3.50362	1.37047e-27	pyruvate dehydrogenase complex E2 component dihydrolipoamide acetyltransferase
pdhD	-2.42249	1.54672e-16	pyruvate dehydrogenase complex E3 component lipoamide dehydrogenase
SERP0692	-3.81154	3.8561e-34	Mn2+/Fe2+ transporter NRAMP family
pyc	-2.70474	3.23162e-51	pyruvate
trxA	-2.38767	4.66303e-11	thioredoxin
SERP0736	-2.30432	1.2652e-18	phenol soluble modulin beta 1
SERP0737	-2.07475	2.05076e-08	phenol soluble modulin beta 1
SERP0773	-2.58562	4.80642e-13	hypothetical protein
SERP0780	-4.3629	3.3372e-36	conserved hypothetical protein
plsX	-2.10793	1.79779e-60	fatty acid/phospholipid synthesis protein PlsX
acpP	-2.8822	7.30511e-15	acyl carrier protein
SERP0854	-5.06369	9.24353e-40	conserved hypothetical protein
SERP0856	-2.22079	3.08951e-28	pyruvate ferredoxin oxidoreductase alpha subunit
glnR	-2.70302	7.00889e-27	glutamine synthetase repressor
tkt	-2.34993	1.6217e-104	transketolase
SERP0945	-3.16203	2.01184e-46	hypothetical protein
femA	-2.24359	1.48577e-64	femA protein
SERP0972	-2.75187	3.07035e-12	cold shock protein CSD family
SERP0974	-3.70877	5.80748e-45	acylphosphatase
SERP0975	-2.49751	1.77317e-40	xpaC protein putative
SERP0976	-3.15475	3.96295e-46	tellurite resistance protein putative
SERP0982	-4.33092	1.1515e-107	hypothetical protein
SERP1001	-2.09263	2.9476e-41	DegV family protein
SERP1048	-2.08777	8.53697e-12	elastin binding protein putative
srrA	-2.44138	4.03984e-38	DNA-binding response regulator SrrA
malA	-2.47979	3.92659e-27	alpha-glucosidase
gnd	-2.33138	5.38055e-91	6-phosphogluconate dehydrogenase decarboxylating
glyS	-2.90832	1.28771e-22	glycyl-tRNA synthetase
cdd	-2.02086	1.31697e-49	cytidine deaminase
SERP1138	-2.16598	1.68438e-45	PhoH family protein
SERP1139	-2.67749	1.38335e-25	conserved hypothetical protein
SERP1140	-2.15883	8.75145e-19	conserved hypothetical protein
SERP1141	-4.19203	8.74175e-65	conserved hypothetical protein
SERP1172	-2.20518	2.70993e-30	conserved hypothetical protein TIGR00370
SERP1187	-2.1398	1.99923e-38	bacterial luciferase family protein
pfkA	-2.58661	9.05784e-34	6-phosphofructokinase
ald	-2.7547	2.67149e-09	alanine dehydrogenase
SERP1273	-2.38892	1.39858e-20	universal stress protein family
SERP1292	-2.71239	1.22699e-30	serine protease HtrA putative
fhs	-3.45658	2.24121e-39	formate--tetrahydrofolate ligase
SERP1310	-3.02864	8.51461e-63	dipeptidase family protein
tal	-2.19203	4.46137e-19	transaldolase
SERP1376	-2.68295	7.18789e-41	protein export protein PrsA putative
SERP1377	-2.29325	4.08414e-09	conserved hypothetical protein
tRNA	-2.08394	1.35802e-05	tRNA-OTHER
rrfD	-2.18929	0.000136858	5S ribosomal RNA
rrlD	-2.97554	1.096e-07	23S ribosomal RNA
purB	-2.97586	1.15274e-62	adenylosuccinate lyase
SERP1535	-2.16746	9.52656e-20	hypothetical protein
SERP1542	-5.22325	2.36502e-54	hypothetical protein
SERP1588	-2.0299	5.16861e-05	IS431mec-like transposase
SERP1593	-2.63433	4.02553e-26	conserved hypothetical protein
SERP1594	-2.47304	1.37733e-20	conserved hypothetical protein
SERP1595	-2.86729	1.65961e-16	conserved hypothetical protein
SERP1597	-2.01654	1.78859e-35	hypothetical protein
SERP1598	-2.06174	3.9594e-06	hypothetical protein
SERP1621	-5.28598	8.48773e-89	DNA-binding protein HU%2C putative
SERP1622	-3.10976	1.89468e-26	conserved hypothetical protein
SERP1623	-3.28733	9.75819e-23	conserved hypothetical protein
SERP1624	-4.12587	2.39115e-35	conserved hypothetical protein
SERP1625	-3.90557	2.33785e-19	prophage terminase ATPase subunit putative
SERP1626	-3.9652	2.35588e-24	hypothetical protein
SERP1627	-4.51058	1.08958e-28	hypothetical protein
SERP1628	-3.78144	4.56032e-13	hypothetical protein
SERP1629	-3.93703	6.84975e-14	hypothetical protein
SERP1630	-4.6871	1.08785e-31	hypothetical protein
SERP1631	-4.35925	7.45345e-30	hypothetical protein
SERP1632	-4.51495	2.90638e-37	hypothetical protein
SERP1633	-4.24761	7.19913e-29	hypothetical protein
SERP1634	-3.97598	8.98586e-25	conserved hypothetical protein
SERP1635	-4.74226	4.66729e-34	conserved hypothetical protein
SERP1636	-3.7425	8.60977e-16	conserved hypothetical protein
SERP1637	-3.63056	3.6583e-20	conserved domain protein
SERP1638	-3.70018	3.57489e-20	hypothetical protein
SERP1639	-2.28919	8.37157e-12	site-specific recombinase phage integrase family
SERP1640	-2.37386	4.66819e-11	M23/M37 peptidase domain protein
SERP1646	-2.72395	8.12009e-09	hypothetical protein
SERP1647	-3.16449	8.80481e-25	hypothetical protein
xhlB	-3.37846	5.9454e-13	prophage holin SPP1 family
SERP1649	-2.96946	7.37088e-16	lipase/acylhydrolase domain protein
SERP1650	-3.63469	1.7196e-15	prophage amidase putative
rrlE	-2.96977	1.24762e-07	23S ribosomal RNA
rrsE	-2.90979	3.69698e-06	16S ribosomal RNA
upp	-2.25796	1.19796e-35	uracil phosphoribosyltransferase
glyA	-2.36365	4.35717e-33	serine hydroxymethyltransferase
SERP1720	-3.34567	1.91367e-97	conserved hypothetical protein TIGR01440
SERP1742	-2.2439	3.83642e-14	conserved hypothetical protein
SERP1761	-3.13145	5.36858e-26	hypothetical protein
rrfF	-2.7949	8.20757e-07	5S ribosomal RNA
rrlF	-2.96958	1.28602e-07	23S ribosomal RNA
rrsF	-2.83852	1.07438e-05	16S ribosomal RNA
SERP1777	-3.00738	5.32291e-60	iron compound ABC transporter iron compound-binding protein
SERP1834	-3.37522	5.29008e-17	conserved hypothetical protein
SERP1865	-2.00612	2.04134e-09	inosine-uridine preferring nucleoside hydrolase family protein
SERP1892	-2.20607	6.57592e-12	hypothetical protein
SERP1959	-2.66312	3.27138e-41	lipoprotein putative
SERP2042	-4.77164	1.41761e-178	lipoprotein putative
SERP2043	-3.4218	1.53708e-47	peptidase M42 family
SERP2044	-2.31228	5.89854e-15	hypothetical protein
SERP2051	-2.94914	1.93888e-13	conserved hypothetical protein
SERP2065	-2.23106	1.21604e-24	conserved hypothetical protein
SERP2075	-2.5672	9.3648e-12	DedA family protein
frp	-2.03236	4.76342e-34	NAD(P)H-flavin oxidoreductase
SERP2091	-2.6528	7.55265e-22	conserved hypothetical protein
sdhA	-2.10594	3.47599e-44	L-serine dehydratase iron-sulfur-dependent alpha subunit
rbsK	-2.23333	3.76679e-29	ribokinase
SERP2102	-3.85167	5.18572e-32	membrane protein putative
SERP2112	-2.14702	2.46151e-14	alcohol dehydrogenase zinc-containing
SERP2114	-3.34048	5.78471e-34	PTS system IIABC components
SERP2124	-2.0571	2.78117e-23	hypothetical protein
SERP2127	-2.40362	1.70183e-12	FeoA family protein
SERP2132	-2.1649	7.13794e-11	heavy metal-binding protein putative
budA	-2.47641	2.38097e-37	alpha-acetolactate decarboxylase
budB	-3.4875	2.65065e-55	acetolactate synthase catabolic
ldh	-3.33633	1.49227e-48	L-lactate dehydrogenase
SERP2174	-2.20096	4.78024e-10	conserved hypothetical protein
SERP2187	-2.72769	1.56805e-28	conserved hypothetical protein
cysJ	-2.19315	2.60366e-23	sulfite reductase (NADPH) flavoprotein alpha-component
cysH	-2.5134	3.48235e-28	phosophoadenylyl-sulfate reductase
SERP2211	-4.28124	1.02524e-33	conserved hypothetical protein
SERP2215	-2.63537	2.77641e-20	conserved hypothetical protein
SERP2235	-2.26056	3.81085e-08	conserved hypothetical protein
arcA	-2.38746	1.55878e-39	arginine deiminase
SERP2251	-2.53825	1.04507e-12	transcriptional regulator ArgR family
SERP2254	-2.40189	2.20747e-10	conserved hypothetical protein
SERP2258	-3.94534	7.91238e-28	hemolysin putative
SERP2313	-3.07788	5.87429e-12	hypothetical protein
SERP2314	-2.78152	5.56129e-53	conserved hypothetical protein
SERP2323	-2.03816	1.98286e-16	IS1272-like transposase degenerate
SERP2328	-2.05487	4.0006e-09	anion transporter family protein
SERP2344	-2.00101	2.71931e-21	DAK2 domain protein
SERP2345	-2.08347	3.62651e-14	dihydroxyacetone kinase family protein
gldA	-2.47485	1.96087e-33	glycerol dehydrogenase
SERP2359	-2.4513	5.97379e-11	conserved hypothetical protein
pflB	-3.62748	2.35661e-49	formate acetyltransferase
SERP2400	-2.24685	4.81956e-23	phenol soluble modulin beta 1
SERP2419	-2.59988	1.43337e-13	hypothetical protein
SERP2439	-4.30694	1.33123e-13	hypothetical protein
SERP2445	-2.55726	2.94019e-26	lipoprotein putative
SERP2456	-2.211	2.46086e-36	hypothetical protein
SERP2457	-3.35572	2.94515e-54	CRISPR-associated protein TM1807 family
SERP2458	-2.27193	1.37993e-34	CRISPR-associated protein TM1808 family
SERP2459	-3.43402	2.3255e-88	CRISPR-associated protein TM1792 family
SERP2460	-3.75714	2.45436e-59	CRISPR-associated protein TM1810 family
SERP2461	-4.53425	1.18646e-238	CRISPR-associated protein TM1811 family
SERP2471	-2.19235	4.3712e-18	type I restriction-modification system S subunit%2C EcoA family
hsdM	-2.62521	6.18764e-27	type I restriction-modification system M subunit
SERP2522	-3.04223	3.13028e-75	MaoC domain protein
SERP2523	-2.46423	8.92616e-19	glycerophosphoryl diester phosphodiesterase UgpQ putative
yycJ	-2.25362	1.34973e-25	metallo-beta-lactamase family protein YycJ
SERP2535	-2.18247	3.51775e-26	hypothetical protein
serS	-2.7533	3.76179e-36	seryl-tRNA synthetase
gyrB	-2.04899	4.87359e-28	DNA gyrase B subunit
recF	-2.09332	1.56977e-20	DNA replication and repair protein RecF
SERP2551	-2.76929	1.38311e-53	conserved hypothetical protein
